# Supplementary material for: Navigating AI transitions: how coaching leadership buffers against job stress and protects employee physical health
Source: Front Public Health. 2024 Mar 27;12:1343932. doi: 10.3389/fpubh.2024.1343932 (PMC11004349; doi:10.3389/fpubh.2024.1343932)
Supplement: Supplementary file 6 [file Table_1.XLSX]

## Sheet: Sheet1
ID	W1_Gender	W1_Age	W1_ServantLeader_1_Coaching_9	W1_ServantLeader_2_Coaching_8	W1_ServantLeader_3_Coaching_10	W1_ServantLeader_4_Coaching_11	W1_ServantLeader_6_Coaching_12	W1_CoachingLeader_1	W1_CoachingLeader_2	W1_CoachingLeader_3	W1_CoachingLeader_4	W1_CoachingLeader_5	W1_CoachingLeader_6	W1_CoachingLeader_7	W1_AI조직도입_1	W1_AI조직도입_2	W1_AI조직도입_3	W1_AI조직도입_4	W1_AI조직도입_5	W1_Education	W1_tenure	W1_Position	W1_기업업종	W1_기업규모	W2_Job_Stress_1	W2_Job_Stress_2	W2_Job_Stress_3	W2_Job_Stress_4	W2_Job_Stress_5	W2_Job_Stress_6	W3_주관적건강정도_1	W3_주관적건강정도_2	W3_주관적건강정도_3	W3_객관건강_1	W3_객관건강_2	W3_객관건강_3	W3_객관건강_4	W3_객관건강_5	W3_객관건강_6	W3_객관건강_7	W3_객관건강_8	W3_객관건강_9	W3_객관건강_10	W3_객관건강_11	W1_AI조직도입_averg	W3_주관적건강정도_averg	New_객관건강_5_sum	W3_주관적건강정도_aveg	W3_객관걱강_New_1
22	1	44	5	5	5	3	3	5	5	3	3	3	4	5	4	5	5	5	5	2	240	2	1	9	1	1	1	1	1	1	3	3	3	1	1	1	1	1	1	1	1	1	1	1	4.8	3	5	3	4
2302	1	28	5	5	3	3	4	3	3	4	4	3	4	4	1	1	1	1	1	1	7	1	1	4	1	1	1	1	1	1	3	1	2	1	1	1	1	1	1	1	1	1	1	0	1	2	5	2	4
2031	2	55	3	4	3	3	4	3	3	3	3	3	3	3	1	1	1	1	1	1	196	1	1	3	1	1	1	1	1	1	5	5	5	1	1	1	1	1	1	1	1	1	1	1	1	5	5	5	4
431	2	52	4	4	4	1	4	3	3	3	3	3	3	3	1	1	1	1	1	1	7	1	12	4	1	1	1	1	1	1	3	4	4	1	1	1	1	1	1	1	1	1	1	1	1	3.6667	5	3.6667	4
1200	2	33	4	5	4	5	5	4	5	3	4	4	5	4	4	4	4	3	4	3	72	2	11	5	1	1	1	1	1	1	4	5	4	1	1	1	1	1	1	1	1	1	1	1	3.8	4.3333	5	4.3333	4
1656	1	43	5	3	3	3	5	4	4	4	5	5	4	5	2	2	1	2	2	3	130	3	2	6	1	1	1	1	1	1	5	5	5	1	1	1	1	1	1	1	1	1	1	1	1.8	5	5	5	4
1346	1	42	4	4	4	3	4	4	4	4	4	4	4	4	1	1	1	1	1	3	192	4	12	6	1	2	1	1	1	1	3	3	3	1	1	1	1	1	1	1	1	1	1	1	1	3	5	3	4
1377	2	25	4	4	1	3	3	3	4	2	1	1	1	1	1	1	1	1	1	3	30	3	13	3	1	1	1	1	1	2	4	4	4	1	1	1	1	1	1	1	1	1	1	1	1	4	5	4	4
257	2	59	5	3	3	3	2	4	1	1	3	3	3	3	1	1	1	1	1	3	120	1	11	1	1	1	2	1	1	1	4	4	4	1	1	1	1	1	1	1	1	1	1	1	1	4	5	4	4
1383	2	29	4	4	5	4	4	5	5	4	4	4	4	4	1	1	1	1	1	3	6	1	1	4	1	1	1	1	1	2	4	4	3	1	0	1	1	1	1	1	1	1	1	1	1	3.6667	4	3.6667	4
1520	2	48	5	5	5	4	5	3	3	3	4	5	3	5	2	1	3	3	3	3	90	1	12	4	1	2	1	1	1	1	3	3	3	1	1	1	1	1	1	1	1	1	1	1	2.4	3	5	3	4
1672	1	31	1	1	2	2	2	3	3	4	2	2	3	2	1	1	1	1	1	2	16	1	13	1	1	2	2	1	1	1	4	3	3	1	1	1	1	1	1	1	1	1	1	1	1	3.3333	5	3.3333	4
146	1	41	2	3	4	3	2	3	3	3	4	2	2	4	1	1	1	1	1	3	140	2	12	3	1	1	1	3	1	1	2	2	2	1	1	1	1	1	1	1	1	1	1	1	1	2	5	2	4
1592	2	57	4	4	4	3	3	3	4	4	3	3	3	3	2	2	2	2	2	1	40	3	2	4	2	2	1	1	1	1	3	4	4	1	1	1	1	1	1	1	1	1	0	1	2	3.6667	5	3.6667	4
598	1	22	4	4	4	3	4	4	5	5	4	4	4	4	4	3	4	3	3	1	12	1	1	4	1	2	1	2	1	1	4	5	3	1	1	1	1	1	1	1	1	1	0	1	3.4	4	5	4	4
1554	1	57	4	4	4	4	3	3	2	2	3	2	3	3	1	2	2	1	2	2	80	5	1	6	2	2	1	1	1	1	3	3	3	1	0	1	1	1	1	1	1	1	1	1	1.6	3	4	3	4
2346	1	28	4	4	4	4	4	3	3	3	3	3	3	3	3	3	1	1	1	3	19	1	12	3	2	2	1	1	1	1	4	3	4	1	1	1	1	1	1	1	1	1	1	1	1.8	3.6667	5	3.6667	4
1091	2	43	4	4	5	4	4	5	4	4	3	3	3	3	2	2	2	2	2	3	200	1	13	9	1	2	1	1	1	2	3	3	3	1	1	1	1	1	1	1	1	1	1	1	2	3	5	3	4
140	2	20	4	4	5	5	4	5	4	5	4	4	4	4	5	4	4	4	3	3	6	2	12	3	1	2	1	1	2	1	4	5	5	1	1	1	1	1	1	1	1	1	1	1	4	4.6667	5	4.6667	4
1403	1	48	5	5	5	4	5	4	5	5	4	5	4	5	3	3	3	3	3	3	270	5	12	4	2	2	1	1	1	1	4	4	4	1	1	1	1	1	1	1	1	1	1	1	3	4	5	4	4
357	2	52	4	4	1	3	4	4	4	4	4	4	4	4	1	1	2	3	3	1	50	1	13	2	1	1	1	1	1	3	4	4	3	1	1	1	1	1	1	1	1	1	1	1	2	3.6667	5	3.6667	4
893	1	58	4	3	4	1	3	4	4	3	4	3	3	3	1	1	1	1	1	3	9	5	2	4	1	2	2	1	1	1	3	4	4	1	1	1	1	1	1	1	1	1	1	1	1	3.6667	5	3.6667	4
551	1	29	5	3	5	5	3	5	3	5	5	4	5	5	5	3	5	5	4	3	40	2	6	10	1	2	2	1	1	1	4	4	5	1	1	1	1	1	1	1	1	1	1	1	4.4	4.3333	5	4.3333	4
530	1	41	1	4	4	3	3	3	4	2	2	2	3	3	1	1	1	1	1	3	48	3	10	5	2	2	2	1	1	1	2	3	3	1	1	1	1	1	1	1	1	1	1	1	1	2.6667	5	2.6667	4
564	2	24	4	4	2	3	3	4	3	4	4	3	4	4	1	1	1	1	1	2	26	1	10	3	1	2	2	2	1	1	3	3	3	1	1	1	1	1	1	1	1	1	1	1	1	3	5	3	4
291	1	28	2	3	2	1	4	4	4	4	4	2	4	4	3	3	1	2	2	3	36	1	10	10	1	3	1	1	1	2	3	3	3	0	0	1	1	1	1	1	1	1	1	1	2.2	3	3	3	3
1488	2	46	3	4	3	3	3	3	3	3	2	1	2	1	1	1	1	1	1	2	14	1	1	2	2	2	1	1	1	2	3	3	3	1	1	1	1	1	1	1	1	1	1	1	1	3	5	3	4
377	2	52	5	5	5	4	2	4	2	2	2	1	1	4	2	2	1	1	1	1	8	1	15	2	1	2	1	1	2	2	4	3	3	1	1	1	1	1	1	1	1	1	1	1	1.4	3.3333	5	3.3333	4
1948	2	53	4	4	3	3	3	3	4	3	4	3	5	4	1	1	1	1	1	1	45	1	8	5	2	2	2	1	1	1	3	3	3	1	1	1	1	1	1	1	1	1	1	1	1	3	5	3	4
35	1	47	4	3	1	1	5	3	4	3	2	2	2	1	1	1	2	3	3	2	36	4	10	1	1	1	1	2	2	2	5	5	5	1	1	1	1	1	1	1	1	1	1	1	2	5	5	5	4
1032	2	45	4	3	3	2	3	3	3	3	2	2	2	2	1	1	1	1	2	1	120	1	2	1	2	2	2	1	1	1	3	3	3	1	1	1	1	1	1	1	1	1	1	1	1.2	3	5	3	4
2020	2	39	5	5	4	4	3	4	4	5	4	5	5	4	3	3	3	3	3	3	4	1	13	4	2	2	2	1	1	1	3	3	3	1	1	1	1	1	1	1	1	1	1	1	3	3	5	3	4
1862	2	51	4	4	4	3	3	4	5	4	4	4	4	4	4	4	4	4	4	3	56	5	12	1	1	1	1	1	2	3	4	4	4	1	1	1	1	1	1	1	1	1	1	1	4	4	5	4	4
111	1	52	4	5	4	4	5	5	5	5	4	4	5	5	3	4	4	4	4	3	216	5	1	7	2	2	2	1	1	1	3	4	3	1	1	1	1	1	1	1	1	1	1	1	3.8	3.3333	5	3.3333	4
1983	2	26	2	3	4	2	4	4	4	4	4	4	4	4	2	2	2	2	2	3	8	1	12	7	2	2	2	2	1	1	3	3	3	1	1	1	1	1	1	1	1	1	1	1	2	3	5	3	4
2332	1	27	5	4	2	3	3	4	4	2	2	2	3	3	4	2	2	1	1	3	7	2	10	3	2	3	2	1	1	1	4	4	4	1	1	1	1	1	1	1	1	1	1	1	2	4	5	4	4
114	1	30	4	4	5	4	3	4	4	5	4	4	5	4	4	5	3	4	3	3	92	2	15	2	2	1	2	1	2	2	5	4	4	1	1	1	1	1	1	1	1	1	1	1	3.8	4.3333	5	4.3333	4
1021	1	56	2	4	3	2	3	4	4	4	4	5	3	3	3	3	3	2	4	3	24	3	12	6	2	2	2	1	2	1	3	3	3	1	1	1	1	1	1	1	1	1	1	1	3	3	5	3	4
961	1	31	3	4	3	3	4	3	4	3	3	3	3	3	4	3	3	4	3	3	13	1	15	5	1	2	2	2	1	2	3	4	3	1	1	1	1	1	1	1	1	1	1	1	3.4	3.3333	5	3.3333	4
1087	1	49	3	3	2	3	4	4	4	4	4	4	4	4	3	4	4	3	4	3	8	5	10	5	2	2	2	1	1	2	4	4	4	1	1	1	1	1	1	1	1	1	1	1	3.6	4	5	4	4
983	1	54	4	3	3	3	3	4	4	3	3	4	3	3	3	3	2	2	2	3	56	5	2	6	2	2	2	1	1	2	4	4	4	0	1	1	1	1	1	1	1	1	1	1	2.4	4	4	4	3
70	1	32	4	4	5	3	5	4	5	4	2	3	3	5	2	1	2	2	2	3	36	2	12	1	2	2	2	1	2	1	3	3	4	1	1	1	1	1	1	1	1	1	1	1	1.8	3.3333	5	3.3333	4
402	1	52	4	3	3	2	3	4	4	4	4	4	4	4	1	1	1	1	1	3	234	5	15	9	3	2	2	1	1	1	3	3	3	1	1	1	1	1	1	1	1	1	1	1	1	3	5	3	4
1967	2	59	3	3	4	2	4	4	4	2	2	3	3	2	1	3	3	3	2	1	170	3	1	2	2	2	1	1	2	2	4	4	4	1	1	1	1	1	1	1	1	1	1	1	2.4	4	5	4	4
1892	2	46	3	4	4	4	3	3	3	3	3	2	3	3	2	2	2	2	2	3	60	1	6	1	1	2	2	1	2	2	3	4	4	0	1	1	1	0	1	1	1	1	1	1	2	3.6667	4	3.6667	3
725	1	44	5	5	3	2	4	4	4	3	3	3	3	2	1	1	1	1	1	3	46	5	1	1	2	2	2	1	1	2	4	3	4	1	1	1	1	1	1	1	1	1	1	0	1	3.6667	5	3.6667	4
2414	1	22	3	4	3	3	4	4	3	4	5	4	3	4	1	1	1	1	1	2	4	1	15	2	2	2	2	2	1	1	3	3	3	0	0	1	1	1	1	1	1	1	1	1	1	3	3	3	3
2029	2	34	4	4	4	3	3	3	3	3	3	3	3	3	1	1	1	1	1	2	48	1	13	6	1	3	1	1	1	4	2	2	2	1	1	1	1	1	1	1	1	1	1	1	1	2	5	2	4
826	2	36	4	5	4	3	4	4	4	2	3	2	2	3	2	1	2	1	2	1	150	3	1	5	2	3	2	1	1	2	2	2	2	1	1	1	1	1	1	1	1	1	1	1	1.6	2	5	2	4
1453	1	42	3	4	4	4	4	4	4	4	4	4	4	4	4	4	3	3	3	3	150	2	13	9	2	2	2	2	2	1	3	3	3	0	1	1	1	1	1	1	1	1	1	1	3.4	3	4	3	3
1922	2	50	3	4	3	3	4	3	3	3	2	3	3	3	2	3	2	2	2	3	38	3	5	6	2	2	2	2	2	1	4	4	4	1	1	1	1	1	1	1	1	1	1	1	2.2	4	5	4	4
287	2	30	5	5	5	4	5	5	5	5	5	5	5	5	5	5	5	5	5	3	9	1	10	2	3	3	2	1	1	1	3	3	3	1	1	1	1	1	1	1	1	1	1	1	5	3	5	3	4
170	1	45	5	5	4	4	5	4	5	5	4	4	5	4	1	1	1	2	2	4	220	4	2	10	2	2	2	1	2	2	4	4	4	1	1	1	1	1	1	1	1	1	1	1	1.4	4	5	4	4
743	1	25	4	5	4	3	3	4	5	4	5	5	4	4	2	2	3	2	2	3	32	3	2	4	2	2	3	1	1	2	3	2	3	0	1	1	1	1	1	1	1	1	1	1	2.2	2.6667	4	2.6667	3
1836	2	54	4	4	4	2	3	4	5	4	4	4	4	4	1	1	1	1	2	4	118	1	12	7	2	2	2	1	2	2	2	2	3	1	1	0	1	1	1	1	1	1	1	1	1.2	2.3333	5	2.3333	4
100	1	44	4	4	3	2	4	4	3	4	3	4	3	4	2	1	2	2	1	3	44	5	3	1	3	2	2	1	1	2	2	2	1	1	1	1	1	1	1	1	1	1	1	1	1.6	1.6667	5	1.6667	4
326	1	47	4	4	4	3	3	4	4	4	4	4	4	4	1	1	1	1	2	3	19	3	1	5	1	2	1	3	2	3	3	3	3	1	1	1	1	1	1	1	1	1	1	1	1.2	3	5	3	4
1607	2	52	2	3	1	1	3	3	3	2	3	2	2	3	1	1	1	1	1	3	120	5	15	9	2	1	1	1	4	3	3	4	4	1	1	1	1	1	1	1	1	1	1	1	1	3.6667	5	3.6667	4
644	1	50	4	4	4	4	4	3	3	3	3	3	3	3	3	3	3	3	3	3	132	5	14	2	2	2	2	2	2	2	4	4	4	1	1	1	1	1	1	1	1	1	1	1	3	4	5	4	4
178	2	44	4	4	4	3	3	3	3	3	3	3	3	3	1	4	2	1	1	3	48	1	12	1	2	2	2	2	2	2	3	3	3	1	1	1	1	1	0	1	1	1	1	1	1.8	3	4	3	4
976	2	31	4	3	3	3	3	3	3	3	3	3	2	3	2	2	2	2	2	3	17	2	11	8	2	2	2	2	2	2	4	4	4	1	1	1	1	1	1	1	1	1	1	1	2	4	5	4	4
236	1	50	4	4	4	4	4	4	4	4	4	4	4	4	2	2	2	2	2	1	4	1	2	8	2	2	2	2	2	2	3	3	3	1	1	1	1	1	1	1	1	1	1	1	2	3	5	3	4
1257	2	44	4	4	1	5	4	3	3	4	4	4	1	1	1	1	1	1	1	2	6	3	11	1	2	2	2	2	2	2	2	2	2	1	1	1	1	0	1	1	1	1	1	1	1	2	5	2	4
1439	2	21	4	4	5	3	4	4	4	3	3	4	4	4	2	2	2	2	2	3	1	1	12	2	2	2	2	2	2	2	4	3	4	1	1	1	1	1	1	1	1	1	1	1	2	3.6667	5	3.6667	4
1904	2	32	3	4	4	3	3	4	4	2	3	2	2	3	1	2	1	1	2	3	120	2	13	9	2	1	2	2	3	2	4	4	4	1	1	1	1	1	1	1	1	1	1	1	1.4	4	5	4	4
1716	2	52	4	4	3	1	3	3	4	4	5	5	4	4	1	1	1	1	1	3	120	3	13	4	2	2	2	2	2	2	3	3	2	1	1	1	1	1	1	1	1	1	1	1	1	2.6667	5	2.6667	4
495	1	55	4	4	4	4	4	3	4	4	4	3	4	4	4	3	4	3	4	4	19	1	12	5	2	2	2	2	2	2	3	3	3	1	1	1	1	1	1	1	1	1	1	1	3.6	3	5	3	4
660	1	58	3	3	3	3	3	3	3	3	3	3	3	3	2	2	2	2	2	3	6	1	1	2	2	2	2	2	2	2	2	2	2	0	0	1	1	0	1	1	1	1	1	1	2	2	3	2	3
732	1	52	3	3	4	3	3	3	3	3	3	3	3	3	1	1	1	1	1	1	4	2	1	1	2	2	2	2	2	2	2	2	2	0	0	1	1	1	1	1	1	1	1	1	1	2	3	2	3
95	1	39	4	4	3	3	3	3	4	3	4	3	4	3	2	2	2	2	3	1	130	3	7	1	2	2	2	2	2	2	3	3	3	1	1	1	1	1	1	1	1	1	1	1	2.2	3	5	3	4
1116	1	50	2	4	4	3	4	3	5	3	4	3	3	4	1	4	3	1	1	4	320	5	10	10	1	4	3	1	2	1	3	3	3	1	1	1	1	1	1	1	1	1	1	1	2	3	5	3	4
94	1	45	4	4	3	3	4	4	4	4	4	4	4	4	2	2	2	2	2	3	216	5	12	6	2	2	2	2	2	2	3	3	3	1	1	1	1	1	1	1	1	1	1	1	2	3	5	3	4
1859	1	35	3	3	1	1	2	4	4	3	2	3	3	2	1	1	1	1	1	3	40	3	7	10	2	2	2	2	2	2	4	4	4	1	1	1	1	1	1	1	1	1	1	1	1	4	5	4	4
1847	2	27	4	4	5	4	4	4	4	4	3	3	4	4	1	1	1	1	1	3	5	1	6	2	2	2	2	2	2	2	3	3	3	1	1	1	1	1	1	1	1	1	1	1	1	3	5	3	4
1341	1	55	2	3	1	1	2	3	4	3	2	2	2	2	1	1	1	1	1	3	336	5	10	9	2	2	2	2	2	2	4	4	4	1	1	1	1	1	1	1	1	1	1	1	1	4	5	4	4
780	2	29	4	4	4	3	4	4	3	4	4	3	4	4	4	4	4	3	4	3	12	1	13	9	2	2	2	2	2	2	4	4	4	1	1	1	1	1	1	1	1	1	1	1	3.8	4	5	4	4
316	1	38	4	4	2	1	1	1	3	1	1	1	1	1	1	1	1	1	1	2	120	1	1	5	1	2	1	2	3	3	3	4	3	1	1	1	1	1	1	1	1	1	1	1	1	3.3333	5	3.3333	4
691	2	40	5	2	3	1	2	1	3	1	1	1	1	1	1	1	1	1	1	3	37	1	12	2	1	3	4	1	1	3	5	4	5	1	1	1	1	1	1	1	1	1	1	1	1	4.6667	5	4.6667	4
1424	1	34	4	4	4	3	4	4	4	4	4	4	4	4	2	2	2	2	2	3	120	3	12	4	2	2	2	2	2	3	2	3	2	1	1	1	1	1	1	1	1	1	1	1	2	2.3333	5	2.3333	4
2411	1	27	2	4	1	4	4	3	4	4	4	4	2	3	1	1	1	2	1	3	25	1	1	4	2	3	2	1	2	3	4	3	3	1	1	1	1	1	1	1	1	1	1	1	1.2	3.3333	5	3.3333	4
1890	2	57	4	3	1	1	3	5	5	4	4	4	5	4	1	1	1	1	1	1	10	1	13	2	2	2	3	2	2	2	3	4	4	0	1	1	1	1	1	1	0	1	1	1	1	3.6667	3	3.6667	3
811	1	37	2	4	3	1	2	4	4	3	2	2	2	2	2	2	2	2	2	3	3	3	1	9	2	2	2	2	3	2	3	3	3	1	1	1	1	1	1	1	1	1	1	0	2	3	5	3	4
123	1	52	3	4	4	3	4	4	4	4	4	3	3	4	2	2	2	2	2	4	97	4	1	10	2	2	2	2	2	3	4	3	3	0	1	1	1	1	1	1	1	1	1	1	2	3.3333	4	3.3333	3
2196	2	52	2	3	1	1	2	3	3	2	2	2	2	2	2	2	2	2	2	1	48	1	13	9	2	2	2	3	2	2	3	3	2	1	1	1	1	0	1	1	1	1	1	1	2	2.6667	5	2.6667	4
924	2	42	3	4	3	3	3	3	3	3	3	3	3	3	1	1	1	1	1	2	75	2	1	1	2	2	1	3	2	3	3	3	3	1	1	1	1	1	1	1	1	1	1	1	1	3	5	3	4
1496	2	48	5	4	5	4	4	3	3	3	3	3	3	3	2	2	2	2	2	4	40	1	8	6	2	3	3	2	2	1	3	3	4	1	1	1	1	1	1	1	1	1	1	1	2	3.3333	5	3.3333	4
965	1	59	3	2	3	2	2	2	3	1	1	1	1	2	2	3	1	1	2	3	335	5	1	10	2	3	2	1	2	3	4	4	4	1	1	1	1	1	1	1	1	1	1	1	1.8	4	5	4	4
1680	2	27	3	4	3	4	4	3	3	5	3	3	3	3	2	2	2	2	2	3	34	1	15	2	2	2	2	2	2	3	3	3	3	1	1	1	1	1	1	1	1	1	1	1	2	3	5	3	4
164	2	43	3	1	1	1	3	1	2	1	1	2	1	1	2	1	2	2	1	1	108	2	2	2	2	2	3	2	2	2	3	3	3	1	1	1	1	1	1	1	1	1	1	1	1.6	3	5	3	4
1546	1	44	4	4	4	3	4	3	3	3	3	3	3	3	2	2	2	2	2	1	13	3	1	4	2	2	2	2	2	3	2	2	2	0	0	1	1	1	1	1	1	1	1	0	2	2	3	2	3
103	1	52	3	4	3	2	4	5	4	5	5	4	4	5	5	4	4	5	4	4	18	5	10	10	3	3	2	2	2	1	2	3	2	0	1	1	1	1	0	1	1	1	1	1	4.4	2.3333	3	2.3333	3
517	1	42	4	5	3	3	4	4	3	4	3	4	5	5	2	1	1	1	1	2	9	5	1	2	2	2	2	2	3	2	4	4	3	1	1	1	1	1	1	1	0	1	1	1	1.2	3.6667	4	3.6667	4
825	2	53	3	3	3	3	3	3	3	1	1	1	3	1	1	1	1	1	1	4	38	1	13	4	3	3	3	1	1	2	3	3	3	1	0	1	1	1	1	1	1	1	1	1	1	3	4	3	4
2375	1	27	3	3	4	3	3	4	4	4	4	4	3	3	2	2	2	3	3	3	24	1	12	1	2	3	2	2	2	2	3	3	3	1	1	1	1	1	1	1	1	1	1	1	2.4	3	5	3	4
1350	2	45	3	3	4	3	4	3	3	3	3	3	3	3	1	1	1	1	3	2	45	1	13	1	1	3	3	2	2	2	3	3	3	1	1	1	1	1	1	1	1	1	1	1	1.4	3	5	3	4
1751	2	55	5	5	5	3	4	4	4	3	3	2	3	2	4	4	4	4	4	3	127	1	12	3	3	4	3	1	1	1	3	3	2	1	1	1	1	1	0	1	1	1	1	1	4	2.6667	4	2.6667	4
627	1	45	4	5	5	4	3	5	5	4	4	4	5	5	1	1	4	1	1	3	200	4	11	9	3	4	3	1	1	1	4	4	4	1	1	1	1	1	1	1	1	1	1	1	1.6	4	5	4	4
1289	1	55	4	2	1	5	2	5	5	3	3	1	2	2	1	1	1	1	1	4	48	5	3	2	2	2	1	2	3	4	2	3	1	0	0	1	1	1	1	1	1	1	1	1	1	2	3	2	3
571	2	41	3	4	5	1	4	4	5	5	3	1	3	2	1	1	1	1	1	1	84	1	1	3	2	3	2	2	2	3	4	4	3	1	1	1	1	1	1	1	1	1	1	1	1	3.6667	5	3.6667	4
26	2	26	3	3	2	2	2	2	3	3	2	2	2	2	2	2	2	1	2	1	20	1	2	1	2	2	2	2	4	2	3	3	3	1	1	1	1	1	1	1	1	1	1	1	1.8	3	5	3	4
1578	2	51	4	4	4	3	4	3	4	3	3	2	2	3	1	2	1	1	2	4	48	5	5	9	3	3	2	2	1	3	4	4	4	1	1	1	1	1	1	1	1	1	1	1	1.4	4	5	4	4
207	2	25	4	3	3	2	4	1	3	2	2	1	2	2	1	2	1	2	2	3	16	1	10	2	3	3	2	2	2	2	3	3	3	1	1	1	1	1	1	1	1	1	1	1	1.6	3	5	3	4
149	2	55	4	4	2	2	4	4	4	4	3	3	4	4	2	1	1	2	2	3	24	4	12	3	2	2	4	2	2	2	5	5	5	1	1	1	1	1	1	1	1	1	1	1	1.6	5	5	5	4
1498	2	32	4	4	4	4	4	3	3	3	3	3	3	3	2	2	2	2	2	4	57	2	2	1	2	2	2	2	3	3	2	2	2	1	1	1	1	1	1	1	1	1	1	1	2	2	5	2	4
534	1	26	5	4	4	5	3	5	4	4	4	5	4	5	2	3	2	2	3	3	36	2	1	7	3	3	2	2	2	2	4	4	5	1	1	1	1	1	1	1	1	1	1	1	2.4	4.3333	5	4.3333	4
771	2	42	3	2	3	3	3	3	4	3	3	3	3	3	3	3	2	2	2	2	74	5	2	3	3	3	2	2	2	2	3	4	4	1	1	1	1	1	1	1	1	1	1	1	2.4	3.6667	5	3.6667	4
1787	2	53	4	4	4	3	3	3	3	4	3	3	4	3	3	3	3	2	2	2	120	1	13	10	3	3	3	2	2	1	3	3	3	1	1	1	1	1	1	1	1	1	1	1	2.6	3	5	3	4
868	1	35	4	4	4	4	4	4	4	4	4	4	4	4	2	2	2	2	2	3	58	2	2	9	3	3	2	2	2	2	3	3	3	0	1	1	1	0	1	1	1	1	1	1	2	3	4	3	3
1156	1	50	4	4	3	4	4	4	3	4	4	3	3	4	2	2	1	2	2	4	300	5	15	10	2	3	3	2	2	2	4	4	4	1	1	1	1	1	1	1	1	1	1	1	1.8	4	5	4	4
233	2	59	4	5	4	3	5	5	4	4	4	4	4	3	2	2	2	2	2	4	264	4	10	2	3	2	2	2	3	2	4	5	4	1	1	1	1	1	1	1	1	1	1	1	2	4.3333	5	4.3333	4
1408	2	50	4	4	3	2	3	3	3	3	3	3	3	3	3	3	3	3	3	3	17	4	1	8	2	3	2	2	2	3	4	4	4	1	1	1	1	1	1	1	1	1	1	1	3	4	5	4	4
2174	2	56	4	4	3	2	3	3	4	4	3	3	4	3	1	1	2	2	1	3	36	1	12	1	2	2	3	3	2	2	4	3	3	1	1	1	1	1	0	1	1	1	1	1	1.4	3.3333	4	3.3333	4
124	1	48	4	5	4	4	4	4	4	4	3	5	4	4	2	2	2	2	2	3	150	5	13	2	2	4	2	2	2	2	3	4	3	1	0	1	1	1	1	1	1	1	1	1	2	3.3333	4	3.3333	4
1930	2	51	5	5	1	3	5	3	4	4	3	3	2	3	1	2	1	1	1	3	72	2	15	9	3	3	2	2	2	2	3	3	3	1	1	1	1	1	1	1	1	1	1	1	1.2	3	5	3	4
1019	1	45	4	4	4	4	4	4	2	3	4	4	4	4	2	3	3	3	3	3	49	5	5	3	2	2	3	3	3	2	3	2	2	1	1	1	1	1	1	1	0	0	1	1	2.8	2.3333	4	2.3333	4
330	1	40	3	2	1	1	4	3	4	4	2	2	1	2	1	1	1	1	1	4	38	3	12	1	2	3	3	2	2	3	4	4	4	0	1	1	1	1	1	1	1	1	1	1	1	4	4	4	3
1205	2	38	4	4	2	2	4	2	2	3	2	1	3	4	2	2	2	2	2	3	13	1	2	8	2	2	2	3	3	3	1	2	1	1	1	1	1	1	1	1	1	1	1	0	2	1.3333	5	1.3333	4
190	1	55	2	2	3	4	3	3	4	3	3	3	3	3	2	2	1	1	1	4	27	5	10	4	2	3	2	2	3	3	4	4	4	0	1	1	1	1	1	1	1	1	1	1	1.4	4	4	4	3
318	2	33	3	3	3	2	3	3	3	3	3	3	3	3	1	1	1	1	2	2	120	5	13	1	2	2	3	3	2	3	3	3	3	1	1	1	1	1	1	1	1	1	1	1	1.2	3	5	3	4
538	2	52	2	2	3	2	2	2	2	3	3	2	3	1	2	1	1	1	2	1	45	1	1	2	3	2	3	2	2	3	3	3	3	1	1	1	0	1	1	1	1	1	0	1	1.4	3	5	3	4
990	1	26	4	4	5	4	4	4	3	4	4	3	3	4	4	3	3	4	3	3	35	1	1	3	3	2	2	3	3	2	4	4	4	1	1	1	1	1	1	1	1	1	1	1	3.4	4	5	4	4
650	2	28	3	3	4	4	4	4	4	3	3	4	3	4	2	2	2	2	2	2	19	1	13	5	2	2	3	3	3	2	3	3	3	1	1	1	1	1	1	1	1	1	1	1	2	3	5	3	4
46	1	40	3	4	3	3	3	3	4	3	4	3	3	2	4	4	3	3	2	3	89	3	2	4	2	2	3	3	2	3	3	3	3	1	0	1	1	1	1	1	1	1	1	1	3.2	3	4	3	4
727	1	54	4	4	4	4	3	4	4	4	4	3	3	3	4	4	4	4	4	3	24	5	10	2	2	3	2	3	2	3	3	4	3	0	1	1	1	1	1	1	1	1	0	1	4	3.3333	4	3.3333	3
172	2	57	2	2	1	1	2	4	4	4	4	3	3	2	1	1	1	1	1	1	139	1	12	2	2	4	3	3	2	1	2	2	2	0	1	1	1	1	1	1	1	1	1	1	1	2	4	2	3
998	1	35	4	2	4	1	2	4	4	4	4	2	2	2	1	1	1	1	1	3	22	3	5	1	3	3	4	1	1	3	3	3	3	1	1	1	1	1	1	1	1	1	1	1	1	3	5	3	4
1274	2	44	4	4	3	3	3	4	3	2	2	2	2	2	1	1	1	1	1	4	243	3	12	4	3	3	3	2	2	2	3	3	3	1	1	1	1	1	1	1	1	1	1	1	1	3	5	3	4
480	2	36	4	4	4	3	4	3	3	4	3	3	3	3	3	3	3	3	3	3	126	3	8	9	3	3	3	2	2	2	3	3	3	1	1	1	1	1	1	1	1	1	1	1	3	3	5	3	4
1332	2	44	4	4	2	3	3	3	3	3	2	3	3	4	1	1	1	1	1	3	25	1	1	1	2	3	2	3	3	2	3	3	3	1	1	1	1	1	1	1	1	1	1	1	1	3	5	3	4
71	2	29	4	5	5	3	5	5	5	5	4	4	4	4	3	4	5	4	3	3	50	1	13	7	2	3	3	2	2	3	4	5	4	1	1	1	1	1	1	1	1	1	1	1	3.8	4.3333	5	4.3333	4
1632	1	51	3	4	4	3	3	3	2	2	3	4	3	3	2	2	2	2	2	3	230	5	12	9	4	4	2	2	2	1	4	4	4	1	1	1	1	1	1	1	1	1	1	1	2	4	5	4	4
1272	2	50	3	4	4	4	4	3	4	4	3	3	3	3	1	1	1	1	1	3	60	1	13	2	3	3	3	2	2	2	3	3	3	0	0	1	1	1	1	1	1	1	1	1	1	3	3	3	3
1824	2	54	4	4	4	3	3	4	4	4	4	4	4	4	3	3	3	3	2	4	8	1	13	2	3	3	3	2	2	2	3	3	3	1	1	1	1	1	1	1	1	1	1	1	2.8	3	5	3	4
1538	2	25	4	4	2	3	4	4	4	3	3	3	4	3	1	1	1	1	1	3	18	1	12	4	3	3	3	2	2	2	3	4	3	1	1	1	1	1	1	1	1	1	1	1	1	3.3333	5	3.3333	4
2446	1	24	5	5	5	5	5	5	5	5	5	5	5	5	5	5	5	5	4	2	26	1	2	2	1	3	4	1	1	5	1	1	2	1	1	1	1	1	1	1	1	1	1	1	4.8	1.3333	5	1.3333	4
18	2	57	4	5	3	3	3	3	4	4	4	3	3	2	1	1	1	1	1	1	8	2	15	1	3	3	3	2	2	2	4	4	4	1	1	1	1	1	1	1	1	1	1	1	1	4	5	4	4
777	1	36	3	3	3	2	3	3	4	3	3	2	2	2	2	2	2	2	2	3	50	1	3	9	3	3	2	2	2	4	3	3	3	1	1	1	1	1	1	1	1	1	1	1	2	3	5	3	4
440	1	39	4	3	4	4	3	4	3	2	3	4	3	2	4	2	3	3	2	3	12	4	1	8	3	2	3	3	2	3	2	3	2	0	1	1	1	1	1	1	1	1	1	1	2.8	2.3333	4	2.3333	3
2025	2	31	4	3	1	2	3	3	4	3	4	3	4	3	1	1	1	1	1	3	2	1	2	2	2	3	3	2	4	2	3	2	2	1	1	1	1	1	1	1	1	1	0	1	1	2.3333	5	2.3333	4
1229	2	42	5	3	1	3	3	3	4	2	2	2	2	2	1	1	1	1	2	2	120	2	1	5	3	2	3	2	2	4	2	3	2	1	1	1	1	1	1	1	1	1	0	0	1.2	2.3333	5	2.3333	4
1340	1	38	2	2	1	2	2	2	3	2	2	2	2	1	1	1	1	1	1	3	28	3	1	5	3	3	3	2	2	3	2	3	3	1	1	1	1	1	1	1	1	1	1	1	1	2.6667	5	2.6667	4
1567	1	33	3	3	4	3	3	3	4	3	3	3	3	3	2	3	2	2	2	2	2	1	1	3	3	4	2	2	3	2	3	3	3	1	1	1	1	1	1	1	1	1	1	1	2.2	3	5	3	4
910	1	33	2	2	3	2	3	3	3	2	2	3	3	2	3	3	2	3	3	2	36	1	1	2	2	3	3	2	3	3	5	4	4	1	1	1	1	1	1	1	1	1	1	1	2.8	4.3333	5	4.3333	4
565	2	25	4	4	4	2	4	4	4	4	1	2	2	4	1	1	1	1	1	1	9	2	1	3	3	4	3	2	2	2	2	1	2	1	1	1	1	1	1	1	1	0	1	1	1	1.6667	5	1.6667	4
1183	2	31	3	2	1	4	3	1	1	1	1	1	2	2	1	1	2	2	1	3	36	1	8	1	2	3	2	3	3	3	3	3	3	1	1	1	1	1	1	1	1	1	1	1	1.4	3	5	3	4
999	2	33	2	2	2	3	3	4	4	3	2	2	2	3	1	3	4	3	3	2	70	1	10	5	2	3	3	2	2	4	3	3	3	1	1	1	1	1	1	1	1	1	1	1	2.8	3	5	3	4
425	1	48	4	4	4	3	3	4	3	3	3	3	3	3	1	1	1	1	1	2	6	5	2	4	3	3	3	2	2	3	3	3	3	1	1	1	1	1	1	1	1	1	0	1	1	3	5	3	4
772	2	46	3	4	3	4	2	3	4	3	4	3	3	3	3	4	3	2	3	3	36	3	13	2	3	3	2	2	3	3	3	4	3	1	1	1	1	1	1	1	1	1	1	1	3	3.3333	5	3.3333	4
196	1	51	2	4	4	3	3	2	3	3	3	2	3	3	1	1	1	1	1	2	182	5	1	4	2	4	4	2	1	3	2	3	2	0	0	1	1	1	1	1	1	1	1	1	1	2.3333	3	2.3333	3
396	2	55	3	1	2	3	3	3	4	5	2	3	3	3	2	2	3	2	2	4	30	1	12	2	2	2	4	3	2	3	3	2	2	1	0	1	1	0	1	1	0	1	0	1	2.2	2.3333	3	2.3333	4
1523	2	28	4	4	1	2	3	3	3	3	3	3	3	3	1	1	1	1	1	2	11	1	5	2	2	3	2	3	3	3	3	2	2	1	1	1	1	1	1	1	1	1	1	1	1	2.3333	5	2.3333	4
1452	1	29	3	3	2	3	3	3	3	3	3	3	3	3	2	2	3	2	3	3	7	1	1	2	3	3	2	3	3	2	3	3	3	1	1	1	1	1	1	1	1	1	1	1	2.4	3	5	3	4
1170	1	41	2	2	2	2	2	3	3	3	3	3	3	3	2	2	2	3	3	1	60	1	1	9	2	3	3	2	3	3	3	3	4	1	1	1	1	1	1	1	1	1	0	1	2.4	3.3333	5	3.3333	4
432	1	32	4	5	5	3	4	4	4	4	3	4	3	3	1	1	1	1	2	1	90	2	13	10	2	2	3	3	3	3	4	4	4	1	1	1	1	1	1	1	1	1	1	1	1.2	4	5	4	4
794	1	40	4	3	4	3	3	4	3	4	4	3	3	2	2	3	3	3	4	4	13	5	1	2	2	3	4	2	2	3	3	3	3	1	1	1	1	1	1	1	1	1	1	1	3	3	5	3	4
662	1	37	2	3	3	4	3	4	4	3	3	3	4	4	4	3	3	4	3	3	120	2	10	4	3	3	3	2	2	3	3	3	2	1	1	1	1	1	1	1	1	1	1	1	3.4	2.6667	5	2.6667	4
238	2	58	3	4	3	3	3	4	3	3	4	3	3	4	4	3	3	4	3	3	130	4	4	3	3	2	3	3	2	3	3	3	3	1	1	1	1	1	1	1	1	1	1	1	3.4	3	5	3	4
2046	2	52	3	4	3	3	4	3	3	4	3	4	3	3	2	3	3	2	3	4	30	4	12	4	3	3	3	2	2	3	3	2	2	0	0	1	1	1	1	1	1	1	0	1	2.6	2.3333	3	2.3333	3
1133	2	52	5	4	3	3	3	3	4	3	3	3	4	3	1	3	3	3	2	3	24	3	13	1	3	3	3	2	3	2	3	3	3	1	1	1	1	1	1	1	1	1	1	1	2.4	3	5	3	4
20	2	55	5	5	5	4	4	5	5	5	5	5	5	5	4	4	4	4	3	1	26	1	11	4	3	3	3	3	2	2	1	1	1	1	0	1	1	1	1	1	1	1	0	1	3.8	1	4	1	4
1025	2	27	2	4	4	3	4	3	4	2	3	3	2	2	2	2	2	2	2	2	9	1	5	1	3	3	3	2	3	2	3	3	3	1	1	1	1	1	1	1	1	1	0	1	2	3	5	3	4
449	1	58	5	5	3	4	4	4	4	4	4	5	5	5	3	4	4	4	4	3	246	5	1	4	3	4	3	2	2	2	3	3	3	0	1	1	1	1	1	1	1	1	1	1	3.8	3	4	3	3
1697	2	52	3	2	5	1	4	4	5	3	3	1	1	1	1	1	1	1	1	3	7	3	10	1	3	4	4	2	3	1	3	3	3	1	1	1	1	1	1	1	1	1	1	1	1	3	5	3	4
116	1	55	2	2	1	1	2	2	2	1	1	1	1	1	1	1	2	1	1	3	67	5	1	6	2	3	2	4	3	3	3	3	3	1	1	1	1	1	1	1	1	1	1	1	1.2	3	5	3	4
1222	2	31	4	3	3	2	4	3	4	3	3	2	2	3	4	3	3	2	3	3	4	1	15	5	3	2	3	4	3	2	4	4	4	1	1	1	1	1	1	1	1	1	1	1	3	4	5	4	4
48	2	54	4	4	3	3	3	3	3	2	2	3	3	3	2	3	3	3	3	3	62	1	13	7	3	3	2	3	3	3	2	3	2	1	1	1	1	1	1	1	1	1	1	1	2.8	2.3333	5	2.3333	4
1167	1	36	4	1	1	1	2	3	3	2	2	1	1	2	1	1	1	1	1	3	50	1	13	3	3	3	3	2	2	4	2	3	2	1	0	1	1	0	1	1	1	1	1	1	1	2.3333	4	2.3333	4
381	1	48	3	2	4	3	4	3	4	3	4	4	4	3	4	4	5	4	2	3	95	4	10	6	3	2	4	2	3	3	4	3	3	1	1	1	1	1	1	1	1	1	1	1	3.8	3.3333	5	3.3333	4
929	2	40	4	4	4	3	3	2	3	3	3	2	3	3	3	3	3	3	3	1	4	1	1	2	3	2	3	3	3	3	3	3	3	1	1	1	1	1	1	1	1	1	1	1	3	3	5	3	4
2044	2	26	3	3	4	4	3	3	3	3	4	4	3	3	4	4	3	3	3	2	80	3	13	2	3	3	3	2	3	3	2	2	3	1	1	1	1	1	1	1	1	1	0	1	3.4	2.3333	5	2.3333	4
322	2	33	3	3	3	3	3	2	2	2	1	1	2	1	3	3	3	3	3	2	132	1	8	3	3	3	3	3	2	3	3	3	3	1	1	1	1	1	1	1	1	1	1	1	3	3	5	3	4
482	1	50	3	3	1	1	4	3	4	3	2	1	1	2	1	1	1	1	1	2	24	5	10	1	4	3	4	2	2	2	2	2	2	0	0	1	1	1	1	1	1	1	1	1	1	2	3	2	3
1160	1	49	3	3	3	3	3	3	3	3	3	3	3	4	3	3	4	3	3	4	48	2	10	9	3	3	3	3	2	3	3	3	3	0	0	1	0	0	1	1	0	0	1	1	3.2	3	2	3	3
2241	2	40	3	4	3	2	4	3	4	4	3	3	3	3	2	3	2	1	2	3	95	2	1	2	3	3	3	2	3	3	3	4	4	1	1	1	1	1	1	1	1	1	1	1	2	3.6667	5	3.6667	4
336	1	38	4	4	3	3	4	4	3	3	4	4	3	3	3	4	4	3	3	3	120	3	3	8	4	3	4	2	2	2	3	4	3	1	1	1	1	1	1	1	1	1	1	1	3.4	3.3333	5	3.3333	4
1747	1	51	4	4	3	4	4	4	4	4	4	4	4	4	4	4	4	4	4	3	11	5	2	4	3	3	3	2	3	3	4	4	4	1	1	1	1	1	1	1	1	1	0	1	4	4	5	4	4
372	1	38	2	3	2	4	4	4	3	4	3	3	4	3	2	3	2	2	3	4	8	5	12	2	3	3	3	3	2	3	3	4	3	1	1	1	1	1	1	1	1	1	1	1	2.4	3.3333	5	3.3333	4
1479	1	37	4	3	4	4	3	4	4	3	3	4	4	3	4	4	3	3	4	3	120	3	1	4	3	2	4	3	2	3	4	3	3	1	1	1	1	1	1	1	1	1	1	1	3.6	3.3333	5	3.3333	4
991	2	56	4	4	5	3	3	2	4	3	2	3	4	4	3	3	2	2	2	3	13	1	6	1	3	3	3	3	3	2	4	4	4	1	1	1	1	1	1	1	1	1	1	1	2.4	4	5	4	4
1980	2	47	3	3	4	3	4	4	4	3	3	3	4	3	1	3	1	2	2	1	50	1	13	5	3	3	2	3	3	3	4	4	3	1	1	1	1	1	1	1	1	1	1	1	1.8	3.6667	5	3.6667	4
1599	2	25	5	4	3	3	3	5	5	3	2	4	1	1	1	1	1	1	1	3	37	1	8	2	3	4	3	2	2	3	2	2	2	1	1	1	1	1	1	1	1	1	1	1	1	2	5	2	4
1387	1	38	2	2	2	2	2	3	3	3	3	3	3	3	1	1	1	1	1	2	113	1	13	9	2	3	3	3	3	3	3	3	3	1	1	1	1	1	1	1	1	1	1	1	1	3	5	3	4
1509	2	58	3	3	2	1	3	3	3	3	3	2	2	2	3	3	3	3	3	2	360	1	12	4	3	4	4	1	3	2	3	3	3	1	1	1	1	1	1	1	1	1	1	1	3	3	5	3	4
524	1	50	4	3	4	1	3	3	2	3	3	4	2	2	1	1	1	1	1	2	23	2	4	3	3	4	3	2	4	2	3	3	2	1	0	1	1	0	1	1	1	1	1	1	1	2.6667	4	2.6667	4
1225	2	35	4	5	1	2	3	3	3	2	3	3	3	3	1	1	2	2	2	3	14	1	11	2	3	2	2	4	4	3	3	3	3	1	1	1	1	1	1	1	1	1	1	1	1.6	3	5	3	4
1046	1	33	3	4	3	3	2	4	3	2	3	3	3	4	4	2	2	3	3	2	84	2	1	3	3	2	4	3	3	3	2	2	3	1	1	1	1	1	1	1	1	1	1	1	2.8	2.3333	5	2.3333	4
91	2	43	3	3	2	2	3	3	3	3	3	3	3	3	2	2	2	2	2	2	156	3	15	6	3	3	3	3	3	3	3	3	3	1	1	1	1	1	1	1	1	1	1	1	2	3	5	3	4
705	1	29	3	4	2	3	2	3	3	3	3	3	3	3	2	2	2	2	2	3	25	1	1	10	3	3	3	3	3	3	2	2	2	1	0	1	1	1	1	1	1	1	0	1	2	2	4	2	4
1543	2	51	1	1	1	5	1	1	1	1	2	1	1	1	4	3	3	3	3	2	360	2	1	9	4	4	3	2	1	4	3	3	3	1	1	1	1	1	1	1	1	1	1	1	3.2	3	5	3	4
927	1	32	4	2	2	2	2	2	2	2	2	2	1	2	2	2	2	2	1	3	62	2	1	8	2	4	3	2	3	4	4	4	4	1	1	1	1	1	1	1	1	1	1	1	1.8	4	5	4	4
419	1	41	3	4	4	3	4	3	4	3	4	3	3	3	2	2	2	2	2	3	10	1	12	3	3	3	4	2	3	3	3	3	3	0	1	1	1	1	1	1	1	1	1	1	2	3	4	3	3
1826	1	29	2	3	4	5	3	1	4	4	2	4	3	2	1	4	3	3	2	2	50	1	1	1	4	2	2	3	4	3	4	3	5	1	1	1	1	1	1	1	1	1	1	1	2.6	4	5	4	4
1023	1	50	3	2	3	2	2	1	2	2	2	2	2	2	4	4	4	3	3	2	60	4	5	2	3	4	4	3	2	2	3	2	2	0	1	1	0	1	1	1	1	1	1	1	3.6	2.3333	4	2.3333	3
519	1	40	4	3	3	3	3	4	4	4	3	3	4	3	3	3	3	4	4	3	36	3	1	3	3	3	3	3	3	3	3	3	3	1	1	1	1	1	1	1	1	1	1	1	3.4	3	5	3	4
1953	2	51	5	4	2	5	3	4	4	4	4	3	3	4	1	1	1	1	1	3	69	1	12	8	4	4	4	3	2	1	2	2	2	1	1	1	1	1	1	1	1	1	1	1	1	2	5	2	4
540	2	24	5	5	2	2	5	4	4	4	2	3	3	4	2	2	2	2	2	2	21	1	1	8	3	4	3	3	2	3	4	4	4	1	1	1	1	1	1	1	1	1	1	1	2	4	5	4	4
486	1	49	2	2	3	2	3	3	4	2	2	2	2	2	1	1	1	1	1	2	18	5	10	5	3	4	3	2	3	3	3	2	2	0	0	1	1	0	1	1	1	1	1	1	1	2.3333	3	2.3333	3
112	2	29	4	4	4	2	3	3	4	3	4	3	4	3	2	2	2	2	2	3	44	2	14	3	2	3	4	3	3	3	3	4	3	1	1	1	1	1	1	1	1	1	1	1	2	3.3333	5	3.3333	4
2408	1	26	3	4	3	3	4	4	4	4	3	3	4	3	3	2	3	3	4	1	58	1	1	10	3	4	3	3	2	3	2	3	2	0	1	1	1	1	1	0	0	0	1	1	3	2.3333	2	2.3333	3
1071	2	33	4	4	2	2	3	4	4	3	2	3	3	2	1	1	1	1	1	3	90	3	1	1	3	4	3	2	3	3	3	2	3	1	1	1	1	1	1	1	1	1	0	1	1	2.6667	5	2.6667	4
34	1	40	4	4	4	2	4	4	4	4	4	4	4	4	1	3	3	2	2	3	106	3	10	9	3	4	3	2	3	3	2	2	2	1	1	1	1	1	1	1	1	1	1	1	2.2	2	5	2	4
923	1	50	4	4	4	3	4	4	4	4	4	4	4	4	3	3	3	3	3	3	190	5	1	9	3	3	3	3	3	3	3	3	3	0	1	1	1	1	1	1	1	1	1	1	3	3	4	3	3
2100	2	48	4	4	4	2	2	2	3	2	2	2	2	2	1	1	1	1	1	1	2	1	15	2	2	4	3	3	4	2	3	3	3	0	0	1	1	1	1	1	1	1	1	1	1	3	3	3	3
400	1	54	3	3	3	3	3	3	3	3	4	3	3	3	2	2	2	2	2	2	60	3	5	2	3	3	3	3	3	3	3	3	3	1	1	1	1	1	1	1	1	1	1	1	2	3	5	3	4
2198	2	40	4	4	2	2	3	4	4	4	4	3	4	3	1	1	1	1	1	2	56	1	12	4	3	3	3	3	3	3	4	4	4	1	1	1	1	1	1	1	1	1	1	1	1	4	5	4	4
1074	2	39	3	3	4	3	4	3	3	4	3	3	4	3	3	3	3	4	4	3	45	3	5	3	3	4	3	2	3	3	2	3	2	1	1	1	1	1	1	1	0	1	1	1	3.4	2.3333	4	2.3333	4
393	2	40	2	3	1	1	2	3	3	3	3	3	3	3	3	3	3	3	3	2	2	1	5	10	3	3	3	3	3	3	3	3	3	1	1	1	1	1	1	1	1	1	1	1	3	3	5	3	4
1256	2	29	2	2	3	3	3	2	2	3	3	4	3	4	3	3	3	3	3	2	36	1	13	5	3	3	3	3	2	4	4	4	4	1	1	1	1	1	1	1	1	1	1	1	3	4	5	4	4
1828	2	43	3	3	3	3	3	3	3	3	3	3	3	3	3	3	3	4	4	1	80	2	2	1	3	3	3	3	3	3	3	3	3	1	1	1	1	1	1	1	1	1	1	1	3.4	3	5	3	4
1249	1	44	3	3	3	2	3	3	4	3	4	3	4	3	3	3	3	3	3	1	120	1	2	1	3	3	2	3	3	4	3	3	3	1	1	1	1	1	1	1	1	1	1	1	3	3	5	3	4
1409	2	48	4	4	4	3	4	4	4	4	4	4	4	4	2	2	2	2	2	3	12	4	3	8	3	3	3	3	3	3	4	4	4	1	1	1	1	1	1	1	1	1	1	1	2	4	5	4	4
30	1	39	4	2	2	5	3	3	4	4	3	5	4	5	2	5	5	3	2	3	132	3	2	7	4	4	2	3	2	3	4	4	4	1	1	1	1	1	1	1	1	1	1	1	3.4	4	5	4	4
2367	1	26	2	4	4	3	3	4	4	4	4	4	4	4	1	1	3	1	1	2	36	2	13	3	3	4	3	1	2	5	2	2	2	1	1	1	1	0	1	1	1	1	1	1	1.4	2	5	2	4
1347	2	40	3	4	4	3	3	3	4	4	3	3	3	4	3	4	3	3	4	3	48	2	13	4	3	4	3	3	2	3	3	2	3	1	1	1	1	1	1	1	0	1	1	1	3.4	2.6667	4	2.6667	4
1162	1	50	5	4	4	1	4	4	4	3	4	2	3	2	1	1	1	1	1	2	200	5	2	1	4	4	3	2	3	2	3	3	3	1	1	1	1	1	1	1	1	1	1	1	1	3	5	3	4
1657	2	56	2	2	2	2	3	3	3	2	2	2	2	2	3	3	3	3	3	4	12	1	12	1	3	3	3	3	3	3	3	3	3	1	1	1	1	1	1	1	1	1	1	1	3	3	5	3	4
1758	1	35	3	4	3	4	4	1	1	2	2	3	3	5	4	3	4	3	4	1	5	1	9	2	2	2	3	3	4	4	4	4	3	1	1	1	1	1	1	1	1	1	1	1	3.6	3.6667	5	3.6667	4
4	2	40	3	3	3	3	3	4	4	4	4	3	3	3	1	1	1	1	1	4	91	1	15	9	3	3	3	3	3	3	4	3	3	1	1	1	1	1	1	1	1	1	1	1	1	3.3333	5	3.3333	4
1667	1	53	4	4	4	3	4	4	4	3	3	3	3	4	1	1	1	1	1	3	18	5	10	1	3	3	3	3	3	3	4	4	4	0	1	1	1	1	1	1	1	1	1	1	1	4	4	4	3
1849	2	26	5	5	1	4	3	2	3	4	4	3	4	4	1	1	1	1	1	3	18	1	15	4	3	3	2	4	4	3	5	5	5	1	1	1	1	1	1	1	1	1	1	1	1	5	5	5	4
1043	2	54	3	3	2	3	3	3	3	3	3	3	3	3	2	2	2	2	2	3	29	2	13	2	3	4	2	3	3	4	3	4	4	1	1	1	1	1	1	1	1	1	1	1	2	3.6667	5	3.6667	4
756	1	55	3	3	3	2	3	4	3	2	3	3	2	3	3	2	3	3	3	1	325	2	1	6	3	4	3	2	3	4	1	1	1	0	0	1	1	0	1	1	1	1	1	1	2.8	1	3	1	3
494	2	49	3	4	3	4	4	3	4	3	4	4	3	4	3	4	3	4	4	3	12	1	8	6	2	3	4	3	3	4	2	3	2	1	1	1	1	1	1	1	1	1	1	1	3.6	2.3333	5	2.3333	4
1088	1	45	4	3	3	2	3	3	3	3	3	3	3	3	2	2	2	2	2	3	48	2	13	1	3	4	4	2	3	3	3	3	3	1	1	1	1	1	1	1	1	1	1	1	2	3	5	3	4
2004	2	25	2	3	1	3	3	3	3	3	3	3	3	3	3	3	3	3	3	2	4	1	1	2	3	3	3	3	4	3	3	2	2	1	1	1	1	1	1	1	1	1	1	1	3	2.3333	5	2.3333	4
189	2	43	2	5	3	2	3	2	3	3	2	2	3	3	2	3	3	3	2	3	50	1	12	5	3	3	3	4	3	3	3	3	3	1	1	1	1	1	1	1	1	1	1	0	2.6	3	5	3	4
1969	1	26	4	3	3	4	3	3	4	4	4	5	4	4	4	3	4	4	4	3	5	1	1	3	4	4	3	2	3	3	2	2	3	1	1	1	1	1	1	1	1	1	1	1	3.8	2.3333	5	2.3333	4
282	1	42	3	4	3	4	4	3	4	3	4	3	4	3	2	3	2	3	2	3	60	3	6	3	3	4	3	3	4	2	2	2	2	1	1	1	1	1	1	1	1	1	1	1	2.4	2	5	2	4
270	2	33	3	3	3	3	3	2	2	2	2	2	2	2	3	3	2	2	3	4	40	3	1	1	3	3	3	3	3	4	2	2	2	0	1	1	1	1	1	1	1	1	1	1	2.6	2	4	2	3
1508	2	40	4	5	2	2	3	2	3	3	3	3	4	3	1	2	2	2	2	2	90	3	2	2	2	3	3	4	3	4	3	3	3	1	1	1	1	1	1	1	1	1	1	1	1.8	3	5	3	4
699	2	28	2	3	2	2	3	3	3	2	2	2	2	3	3	3	3	3	3	3	1	1	13	2	3	3	3	3	4	3	2	2	2	1	0	1	1	1	1	1	1	1	1	1	3	2	4	2	4
1082	2	30	4	4	4	3	3	4	4	4	3	2	2	2	2	2	2	1	2	3	85	3	2	2	3	4	3	2	3	4	3	4	3	1	1	1	1	1	1	1	1	1	1	1	1.8	3.3333	5	3.3333	4
1277	2	51	2	3	2	3	2	3	3	2	2	3	3	2	2	2	2	2	2	1	14	1	13	8	3	3	4	3	4	2	3	2	2	1	0	1	1	1	1	1	1	1	1	1	2	2.3333	4	2.3333	4
359	1	48	4	4	4	3	3	4	3	3	3	4	3	3	3	3	4	4	3	4	3	5	11	2	3	3	3	4	3	3	4	4	4	1	1	1	1	1	1	1	1	1	1	1	3.4	4	5	4	4
786	2	32	2	4	2	3	3	2	4	3	2	4	3	2	2	4	3	2	4	2	11	1	15	1	4	2	4	3	2	4	3	4	3	1	1	1	1	1	1	1	1	1	1	1	3	3.3333	5	3.3333	4
1009	2	52	4	4	4	3	3	3	4	3	3	3	3	3	2	2	3	3	3	3	114	1	6	2	3	4	3	3	3	3	3	3	3	1	1	1	1	1	1	1	1	1	1	1	2.6	3	5	3	4
1405	1	29	2	3	2	2	4	4	4	4	2	2	3	2	3	5	3	3	4	3	44	1	1	10	2	4	3	3	3	4	3	2	2	1	1	1	1	1	1	1	1	1	1	1	3.6	2.3333	5	2.3333	4
1365	1	51	3	4	4	3	3	4	3	4	4	4	4	3	4	4	3	3	3	1	200	2	9	5	3	3	4	3	3	3	3	3	3	0	1	1	1	0	1	1	1	1	1	1	3.4	3	4	3	3
2097	2	54	3	4	3	3	3	3	3	3	3	3	3	3	1	1	1	1	1	1	130	1	5	9	4	3	2	3	3	4	3	2	4	1	1	1	1	1	1	1	1	1	1	1	1	3	5	3	4
404	1	43	2	3	4	2	3	4	3	2	3	4	3	3	4	3	2	3	4	3	4	4	10	4	4	3	2	3	4	3	3	4	3	1	1	1	1	1	1	1	1	1	1	1	3.2	3.3333	5	3.3333	4
2422	1	28	4	3	3	3	3	4	3	3	3	3	3	3	4	3	3	3	3	3	6	3	14	6	3	3	3	4	3	3	3	3	2	1	1	1	1	1	1	1	1	1	0	1	3.2	2.6667	5	2.6667	4
880	1	57	3	4	4	3	4	3	3	4	4	4	4	3	4	3	3	4	4	3	180	5	7	2	3	3	3	3	3	4	4	4	4	1	1	1	1	1	1	1	1	1	1	1	3.6	4	5	4	4
312	1	57	1	2	2	2	2	4	4	3	4	3	3	3	4	2	2	1	3	3	380	5	5	4	4	3	3	3	3	3	3	2	2	0	0	1	1	0	1	1	1	1	1	1	2.4	2.3333	3	2.3333	3
1454	1	28	2	3	3	3	3	3	3	4	3	3	3	3	3	3	4	3	4	3	43	1	15	8	3	3	3	4	3	3	2	2	2	1	1	1	1	1	1	1	1	1	1	1	3.4	2	5	2	4
1307	1	42	2	4	3	4	3	1	4	2	3	4	3	4	2	3	4	3	4	3	120	1	2	3	3	4	3	3	3	3	2	3	4	1	1	1	1	1	1	1	1	1	1	1	3.2	3	5	3	4
1355	1	48	3	4	3	3	3	4	3	3	3	4	3	3	4	3	3	3	3	3	10	5	12	5	3	4	3	3	3	3	5	4	5	1	1	1	1	1	1	1	1	1	0	1	3.2	4.6667	5	4.6667	4
1268	1	51	5	4	4	3	4	4	4	4	4	4	4	4	3	3	3	3	3	4	24	5	12	4	3	3	3	3	4	3	1	1	1	1	1	1	1	1	1	1	1	1	1	1	3	1	5	1	4
350	2	54	4	4	4	3	4	4	4	4	5	5	4	5	1	1	1	1	1	3	31	1	2	2	3	4	4	3	3	2	2	2	2	0	0	1	1	1	1	1	1	1	1	1	1	2	3	2	3
1128	2	50	3	3	3	3	5	4	4	4	4	4	4	4	2	2	2	2	2	2	48	1	12	1	3	3	4	3	3	3	5	5	5	1	1	1	1	1	1	1	1	1	1	1	2	5	5	5	4
1316	2	51	4	4	4	3	3	3	4	3	3	3	2	2	3	3	4	4	3	2	348	3	7	10	2	4	4	2	4	3	3	4	3	1	1	1	1	1	1	1	1	1	1	1	3.4	3.3333	5	3.3333	4
1440	1	52	4	5	3	3	4	4	4	4	4	4	3	3	3	3	3	3	4	3	280	5	12	4	4	4	3	2	3	3	4	4	4	1	1	1	1	1	1	1	1	1	1	1	3.2	4	5	4	4
2443	1	23	5	5	5	3	5	5	5	5	5	5	5	5	1	1	2	1	2	2	1	1	2	1	4	3	4	2	3	3	5	5	5	1	1	1	1	1	1	1	1	1	0	1	1.4	5	5	5	4
474	2	30	2	2	2	2	3	4	3	4	3	3	3	2	3	3	4	4	4	3	34	2	5	2	2	3	1	4	5	5	2	3	3	1	1	1	1	1	1	1	1	1	0	1	3.6	2.6667	5	2.6667	4
921	2	46	4	4	4	3	4	4	3	3	3	4	4	3	1	1	1	1	1	4	20	3	12	3	3	4	4	3	3	3	4	4	4	1	1	1	1	1	1	1	1	1	1	1	1	4	5	4	4
429	2	41	3	3	3	3	3	4	4	3	3	3	3	3	2	2	2	2	2	4	168	4	13	3	3	4	4	2	3	4	4	4	4	1	1	1	1	1	1	1	1	1	1	1	2	4	5	4	4
1541	2	27	3	2	1	3	3	2	2	2	2	1	1	1	3	4	4	3	4	3	44	1	1	6	3	3	3	3	4	4	2	2	2	1	1	1	1	1	1	1	1	1	1	1	3.6	2	5	2	4
181	1	32	4	4	4	4	3	4	4	2	3	3	3	3	2	3	2	2	4	3	47	2	15	6	4	3	3	3	3	4	2	3	2	0	1	1	1	1	1	1	1	1	1	1	2.6	2.3333	4	2.3333	3
1576	1	34	5	5	3	3	3	4	3	4	2	3	2	2	1	1	1	1	1	3	17	1	12	8	3	4	1	4	4	4	3	3	2	1	0	1	1	1	1	1	1	1	1	1	1	2.6667	4	2.6667	4
1098	1	33	2	3	4	3	3	4	2	4	4	3	3	4	2	2	1	2	2	1	60	2	1	5	3	4	3	4	3	3	2	2	2	1	1	1	1	1	1	1	1	1	1	1	1.8	2	5	2	4
856	1	29	2	4	3	2	3	5	2	2	4	3	2	4	5	2	4	3	2	3	75	2	12	7	5	2	4	3	3	3	2	2	3	1	1	1	1	1	1	1	1	1	0	1	3.2	2.3333	5	2.3333	4
925	1	41	2	2	3	3	2	3	4	3	3	4	3	4	3	2	3	3	4	3	168	5	2	5	4	4	3	3	3	3	2	3	3	1	1	1	1	1	1	1	1	1	1	1	3	2.6667	5	2.6667	4
1775	2	34	4	3	3	4	3	3	3	2	4	3	3	3	3	3	3	3	4	3	62	2	8	4	4	3	4	3	3	3	2	2	3	1	1	1	1	1	1	1	1	1	1	1	3.2	2.3333	5	2.3333	4
50	1	45	4	4	3	4	3	4	4	4	4	3	4	3	4	5	3	4	3	4	55	5	1	10	3	3	3	4	4	3	3	3	3	1	1	1	1	1	1	1	1	1	1	1	3.8	3	5	3	4
611	1	54	4	4	4	3	4	4	3	3	3	4	3	3	4	3	3	4	3	3	60	5	12	2	3	4	3	3	4	3	3	3	3	1	1	1	1	1	1	1	1	1	1	1	3.4	3	5	3	4
1601	1	28	4	3	4	3	3	4	4	2	3	3	4	3	3	3	3	3	4	2	9	1	10	3	3	4	3	3	4	3	4	4	4	1	1	1	1	1	1	1	1	1	1	1	3.2	4	5	4	4
1852	1	39	3	2	3	4	2	3	2	3	4	3	2	3	2	3	2	1	2	3	24	1	10	4	3	2	3	4	4	4	3	2	3	1	0	0	0	1	1	1	0	0	0	1	2	2.6667	3	2.6667	4
1675	2	26	4	4	2	2	4	4	4	4	3	3	4	3	2	2	2	1	2	3	18	1	9	1	3	4	3	3	3	4	4	4	5	1	1	1	1	1	1	1	1	1	1	1	1.8	4.3333	5	4.3333	4
1056	1	43	3	2	3	1	2	3	3	2	2	2	2	2	2	2	2	2	2	3	80	4	1	5	3	3	3	3	4	4	3	2	2	1	1	1	1	1	1	1	1	1	1	1	2	2.3333	5	2.3333	4
1080	1	43	3	2	3	3	3	3	2	3	3	3	4	3	3	3	2	3	3	3	17	4	1	6	3	4	3	3	3	4	3	3	4	1	1	1	1	1	1	1	1	1	0	1	2.8	3.3333	5	3.3333	4
1459	1	44	4	3	3	4	3	4	3	3	4	4	3	4	4	3	4	3	4	3	6	4	5	7	3	3	4	3	3	4	4	3	3	1	1	1	1	1	1	1	1	1	1	1	3.6	3.3333	5	3.3333	4
1511	2	44	3	3	3	3	3	3	2	4	3	3	3	2	3	4	3	3	2	2	36	2	5	2	4	3	3	3	4	3	3	3	3	1	1	1	1	1	1	1	1	1	1	1	3	3	5	3	4
733	1	51	3	3	4	3	3	3	2	4	4	3	3	3	3	3	2	4	3	1	120	5	8	1	3	4	4	3	4	2	3	2	3	1	1	1	1	1	1	1	1	1	1	1	3	2.6667	5	2.6667	4
1169	1	35	2	5	3	4	2	4	2	1	4	3	2	5	1	5	2	4	3	3	15	4	5	6	5	1	4	2	5	3	4	3	5	0	0	1	0	1	1	0	1	0	0	1	3	4	2	4	3
1510	1	35	3	4	3	4	3	3	4	3	4	3	3	3	3	4	3	4	3	4	36	5	13	8	3	4	3	4	3	3	4	4	4	0	0	0	0	1	0	1	0	1	0	1	3.4	4	1	4	3
2353	1	28	5	4	4	3	5	3	3	3	4	5	4	3	3	4	3	3	3	3	36	1	1	8	4	3	3	3	3	4	4	3	5	1	0	1	1	1	0	1	0	1	0	1	3.2	4	2	4	4
304	1	42	3	4	3	3	3	3	4	4	4	2	2	3	1	3	1	1	3	2	72	3	1	8	3	4	3	3	3	5	2	2	2	1	1	1	1	1	1	1	1	1	1	1	1.8	2	5	2	4
1192	2	31	4	4	3	2	4	3	3	3	3	3	2	3	2	2	2	2	2	3	30	1	12	4	3	4	4	3	3	4	3	2	3	1	1	1	1	1	1	1	1	1	1	1	2	2.6667	5	2.6667	4
99	2	29	4	4	4	3	4	2	4	4	4	4	4	3	1	1	1	1	1	3	9	2	1	2	4	4	4	2	2	5	3	3	3	1	1	1	1	1	1	1	1	1	1	1	1	3	5	3	4
1010	1	36	3	4	4	2	4	4	5	4	2	2	3	3	2	1	1	1	2	2	11	3	2	3	3	5	4	3	3	3	3	3	3	1	1	1	1	1	1	1	1	1	1	1	1.4	3	5	3	4
1068	2	35	3	4	3	2	2	3	4	3	2	2	4	3	2	4	4	4	3	2	2	2	5	1	4	4	3	4	3	3	3	4	3	1	1	1	1	1	1	1	1	1	1	1	3.4	3.3333	5	3.3333	4
1583	2	36	4	5	2	4	3	4	4	4	3	3	4	5	3	3	4	4	4	3	108	3	12	4	3	4	3	4	4	3	4	3	4	1	1	1	1	1	1	1	1	1	0	1	3.6	3.6667	5	3.6667	4
1803	1	34	5	5	5	4	5	4	4	4	4	4	4	4	1	1	1	1	1	3	8	3	12	6	4	4	4	3	3	3	3	3	3	1	1	1	1	1	1	1	1	1	0	1	1	3	5	3	4
177	2	56	4	2	2	1	3	4	3	3	2	2	3	2	2	2	2	2	4	3	190	1	7	9	3	4	3	3	4	4	3	3	2	1	1	1	1	1	1	1	0	1	1	0	2.4	2.6667	4	2.6667	4
645	1	32	3	4	4	3	3	3	4	4	3	3	3	2	3	3	4	4	3	3	38	1	1	5	4	3	4	4	3	3	2	3	3	1	1	1	1	1	1	1	1	1	1	1	3.4	2.6667	5	2.6667	4
1633	2	31	2	3	2	2	3	3	3	3	3	3	3	3	2	2	2	2	2	2	8	1	13	4	4	4	4	3	3	3	3	2	3	1	1	1	1	1	1	1	1	1	1	1	2	2.6667	5	2.6667	4
584	1	48	4	4	4	3	4	4	4	4	3	3	4	3	1	1	1	1	1	3	78	5	15	1	4	4	4	3	3	3	2	2	2	0	1	1	1	1	0	1	1	1	1	1	1	2	3	2	3
897	2	29	3	4	3	3	2	3	3	3	3	3	3	3	3	3	3	2	2	1	19	1	13	1	3	4	4	4	3	3	2	2	2	1	1	1	1	1	1	1	1	1	1	1	2.6	2	5	2	4
14	1	49	3	3	2	1	2	3	3	2	3	2	2	2	4	4	4	3	5	3	87	4	1	10	4	5	5	1	3	3	4	4	3	1	0	1	1	1	1	1	1	1	0	1	4	3.6667	4	3.6667	4
1000	2	43	3	4	4	3	3	2	4	3	3	3	3	3	1	1	1	1	3	2	124	2	15	1	4	4	4	3	3	3	4	4	4	1	1	1	1	1	1	1	1	1	1	1	1.4	4	5	4	4
1461	2	42	4	4	4	3	3	3	3	3	3	3	3	3	1	1	1	1	1	2	18	5	5	1	4	4	4	3	3	3	2	2	2	1	1	1	1	1	1	1	1	1	0	1	1	2	5	2	4
1113	1	49	4	4	3	4	4	3	4	4	4	3	4	4	3	3	3	3	4	2	267	5	1	9	4	3	3	3	4	4	3	3	3	1	0	1	1	1	1	1	1	1	1	1	3.2	3	4	3	4
1909	1	29	3	4	2	3	3	3	4	3	2	3	3	4	3	2	2	1	2	3	56	2	13	9	4	4	4	2	4	3	3	4	3	1	1	1	1	1	1	1	1	1	1	1	2	3.3333	5	3.3333	4
1066	2	34	4	4	4	3	4	4	4	4	4	2	2	3	3	2	3	2	3	3	60	1	1	7	4	4	3	3	2	5	3	3	3	1	1	1	1	1	1	1	1	1	1	1	2.6	3	5	3	4
1221	2	47	4	3	3	4	4	4	3	4	3	3	4	4	3	4	4	3	4	4	48	4	12	3	4	4	3	3	4	3	4	4	4	1	1	1	1	1	1	1	1	1	1	1	3.6	4	5	4	4
45	2	48	4	3	4	3	3	4	3	4	3	4	4	4	2	2	2	2	2	3	62	3	10	7	3	4	3	3	4	4	4	4	4	1	1	1	1	1	1	1	1	1	1	1	2	4	5	4	4
260	2	28	3	4	4	3	3	3	3	3	3	4	4	4	3	3	3	4	4	3	18	1	5	3	4	3	3	4	4	3	4	3	3	1	1	1	1	1	1	1	1	1	1	1	3.4	3.3333	5	3.3333	4
2122	1	25	3	2	3	2	2	3	2	4	3	2	4	3	3	4	4	4	4	2	24	1	1	2	4	3	4	3	4	3	4	3	3	1	1	1	1	1	1	1	1	1	1	1	3.8	3.3333	5	3.3333	4
81	1	43	3	3	4	4	3	3	3	4	4	4	3	3	3	3	4	4	4	3	50	2	1	8	4	3	4	3	3	4	4	3	4	1	1	1	1	1	1	1	1	1	0	0	3.6	3.6667	5	3.6667	4
2058	2	26	3	4	4	3	4	3	3	4	4	3	4	4	3	3	4	3	3	3	4	1	11	8	3	4	3	3	4	4	3	3	4	1	1	1	1	1	1	1	1	1	1	1	3.2	3.3333	5	3.3333	4
1356	2	24	4	4	3	3	4	4	3	3	3	4	4	4	3	3	4	4	4	3	24	2	1	1	4	4	3	3	3	4	4	3	4	1	0	1	1	1	1	1	1	1	1	1	3.6	3.6667	4	3.6667	4
1269	2	39	3	4	3	2	4	3	4	3	3	3	3	3	3	4	3	4	3	3	24	3	7	1	3	4	3	4	4	3	4	3	4	1	0	0	1	1	1	1	1	1	1	1	3.4	3.6667	4	3.6667	4
1305	1	41	3	4	3	4	4	3	4	4	3	3	3	4	3	4	3	4	3	3	12	1	15	2	3	4	3	4	3	4	3	4	3	1	1	1	1	1	1	1	1	1	1	1	3.4	3.3333	5	3.3333	4
2037	2	31	3	4	3	4	3	4	3	3	4	3	2	4	2	2	1	1	2	3	70	1	12	3	4	3	4	2	4	4	4	4	3	1	1	1	1	1	1	1	1	1	1	1	1.6	3.6667	5	3.6667	4
615	1	27	4	3	4	4	3	3	4	3	4	4	4	4	3	3	4	3	4	3	30	1	13	5	4	3	4	3	3	4	5	4	4	1	1	1	1	1	1	1	1	1	1	1	3.4	4.3333	5	4.3333	4
1057	1	30	3	3	3	3	3	4	3	3	2	4	4	2	4	3	4	4	3	3	24	1	12	5	4	3	3	4	4	3	3	3	4	1	1	1	1	1	1	1	1	1	0	1	3.6	3.3333	5	3.3333	4
87	1	43	5	5	3	2	4	4	4	4	4	5	4	4	3	3	3	3	3	4	216	2	3	10	3	3	3	4	4	4	2	3	2	1	1	1	1	1	0	1	1	1	1	0	3	2.3333	4	2.3333	4
171	1	55	4	4	3	4	3	4	3	3	4	4	3	4	4	4	4	5	4	3	80	5	5	10	4	4	3	3	4	3	4	3	3	0	0	1	1	1	1	1	1	1	1	1	4.2	3.3333	3	3.3333	3
1004	2	29	4	4	4	2	2	3	4	4	4	4	4	3	1	1	1	1	1	2	16	1	1	3	4	4	3	3	4	4	2	2	2	1	1	1	1	1	1	1	1	1	0	1	1	2	5	2	4
738	1	25	2	4	3	3	3	3	2	4	4	2	3	3	4	4	3	3	2	2	9	1	10	4	4	4	4	2	4	4	3	3	2	1	1	1	1	1	1	1	1	1	0	1	3.2	2.6667	5	2.6667	4
1779	2	55	3	3	3	2	3	3	3	3	2	3	3	3	2	2	2	2	3	3	30	4	1	3	4	4	4	3	3	4	3	3	3	0	1	1	1	1	1	1	1	1	1	1	2.2	3	4	3	3
1391	2	37	3	3	3	3	3	3	3	3	3	3	3	3	2	2	2	2	2	2	18	1	12	4	4	4	4	3	3	4	3	3	3	1	1	1	1	1	1	1	1	1	1	1	2	3	5	3	4
403	1	50	4	3	2	4	3	3	4	2	3	3	3	3	2	4	3	3	3	3	5	5	1	2	4	4	4	3	4	3	3	2	2	1	1	1	1	1	1	1	1	1	1	1	3	2.3333	5	2.3333	4
1492	2	29	4	4	3	2	3	3	4	4	3	2	2	3	2	2	1	1	2	3	16	1	13	1	4	4	3	3	4	4	2	2	2	1	1	1	1	1	1	1	1	1	1	1	1.6	2	5	2	4
1707	2	42	3	4	4	4	3	3	4	3	3	3	3	3	3	2	3	3	3	2	25	3	15	1	4	4	4	3	3	4	2	2	3	1	1	1	1	1	1	1	1	1	1	1	2.8	2.3333	5	2.3333	4
683	1	50	3	1	3	3	2	4	2	3	3	2	2	3	3	4	2	3	4	4	3	5	10	8	4	3	4	4	4	3	3	2	2	1	0	1	1	0	0	1	1	0	1	1	3.2	2.3333	3	2.3333	4
545	2	52	4	4	4	3	4	4	4	4	3	3	4	3	1	1	1	1	1	3	6	1	13	4	3	4	3	4	4	4	3	3	3	1	1	1	1	1	1	1	1	1	1	1	1	3	5	3	4
1251	1	27	4	4	2	3	4	4	4	3	4	4	4	4	1	1	1	1	1	1	18	2	10	4	4	4	4	2	4	4	3	3	4	1	1	1	1	1	1	1	1	1	0	1	1	3.3333	5	3.3333	4
1075	2	40	3	2	1	3	3	3	2	2	2	2	2	3	3	2	3	3	2	3	60	1	13	4	4	3	4	4	4	3	3	4	3	1	1	1	1	1	1	1	1	1	1	1	2.6	3.3333	5	3.3333	4
1693	2	56	4	4	4	3	4	4	4	3	3	3	4	4	4	2	1	1	1	3	60	3	13	8	4	4	4	3	3	4	3	2	2	1	1	1	1	1	1	1	1	1	1	1	1.8	2.3333	5	2.3333	4
2366	1	29	4	4	3	4	4	4	4	3	4	4	4	4	1	2	3	2	1	1	42	1	4	3	4	3	4	4	4	3	4	3	2	1	1	0	0	1	0	0	1	1	0	1	1.8	3	3	3	4
2398	1	27	3	3	3	4	2	3	3	2	3	3	3	3	3	3	2	3	3	1	36	5	12	3	4	3	4	3	4	4	3	3	4	1	1	1	1	1	1	1	1	1	1	1	2.8	3.3333	5	3.3333	4
516	1	29	3	4	3	3	4	3	3	4	4	3	3	3	2	2	2	2	1	1	37	3	2	1	3	4	5	4	3	3	4	3	3	1	1	1	1	1	1	1	1	1	1	1	1.8	3.3333	5	3.3333	4
1670	2	44	3	3	4	2	3	3	3	3	2	2	2	3	2	2	2	2	2	4	249	4	9	9	4	5	4	3	4	2	2	2	2	1	1	1	1	1	1	1	1	1	1	1	2	2	5	2	4
981	2	57	4	4	3	4	3	4	3	4	4	4	3	4	4	4	3	3	4	4	150	5	12	5	4	3	3	4	4	4	3	3	3	1	1	1	1	1	1	1	1	1	1	1	3.6	3	5	3	4
1714	2	46	5	3	2	1	4	3	5	4	3	4	4	3	3	2	2	2	3	3	19	1	12	4	4	3	4	3	4	4	3	3	3	1	1	1	1	1	1	1	1	1	1	1	2.4	3	5	3	4
608	1	48	3	4	3	3	4	4	3	2	3	2	3	3	3	2	3	2	3	3	30	5	12	2	4	3	4	4	3	4	4	4	4	1	1	1	1	1	1	1	1	1	1	1	2.6	4	5	4	4
970	1	37	3	4	4	3	3	3	3	4	4	3	2	3	3	3	4	4	3	2	38	1	12	2	4	4	3	3	4	4	3	3	2	1	1	1	1	1	1	1	1	1	1	1	3.4	2.6667	5	2.6667	4
1418	1	55	5	4	4	3	3	3	3	3	3	3	3	3	1	1	1	1	1	2	100	5	2	1	3	4	4	4	3	4	3	4	5	0	1	1	1	1	1	1	1	1	1	1	1	4	4	4	3
1248	2	33	3	4	4	2	3	2	3	3	2	2	3	3	1	1	1	1	2	3	90	2	15	9	2	4	4	3	5	5	3	3	2	1	1	1	1	1	1	1	1	1	1	1	1.2	2.6667	5	2.6667	4
1820	2	41	3	4	4	3	3	3	4	3	4	3	4	4	1	1	1	1	1	3	19	1	12	4	3	4	4	4	4	4	4	4	4	1	1	1	1	1	1	1	1	1	1	1	1	4	5	4	4
272	2	36	4	4	4	4	4	4	4	4	4	4	4	4	1	1	1	1	1	3	60	3	2	4	4	4	4	3	4	4	2	2	2	1	1	1	1	1	1	1	1	1	1	1	1	2	5	2	4
1015	2	39	5	4	4	5	4	4	5	4	3	3	3	3	1	1	1	1	1	4	40	4	15	4	5	4	4	3	4	3	3	4	3	1	1	1	1	1	1	1	1	1	0	1	1	3.3333	5	3.3333	4
1927	2	28	4	4	4	3	4	3	3	3	3	3	4	3	2	2	2	2	2	3	66	1	13	9	4	4	4	3	4	4	4	3	3	1	1	1	1	1	1	1	1	1	1	1	2	3.3333	5	3.3333	4
1178	2	49	4	4	4	3	4	4	4	3	4	3	3	3	3	3	3	3	3	3	96	3	15	1	4	4	5	3	3	4	3	2	2	1	1	1	1	1	1	1	1	1	1	1	3	2.3333	5	2.3333	4
44	2	35	4	4	2	3	3	2	3	2	3	2	2	2	2	2	2	2	2	4	30	2	12	8	4	4	4	3	4	4	3	3	4	1	1	1	1	1	1	1	1	1	1	1	2	3.3333	5	3.3333	4
1213	1	28	3	4	3	3	3	3	4	4	4	3	4	4	3	3	3	3	3	2	45	2	13	2	3	4	4	4	4	4	4	4	3	1	1	1	1	1	1	1	1	1	1	1	3	3.6667	5	3.6667	4
1636	1	31	3	3	3	4	3	3	3	3	3	3	3	2	2	2	2	2	2	1	32	1	5	2	4	3	4	4	4	4	4	4	4	1	1	1	1	1	1	1	1	1	0	1	2	4	5	4	4
857	1	34	4	5	4	3	4	3	4	3	3	4	3	3	3	4	4	3	4	2	27	3	2	6	3	3	4	4	4	5	5	5	5	1	1	1	1	1	1	1	1	1	1	1	3.6	5	5	5	4
909	1	31	3	4	3	2	2	4	5	4	4	4	4	4	1	2	1	1	1	3	34	1	1	6	4	5	4	2	4	4	3	3	2	1	1	1	1	1	1	1	1	1	1	1	1.2	2.6667	5	2.6667	4
2453	1	29	4	3	3	2	4	3	3	2	4	3	3	2	3	3	2	4	3	3	58	2	7	8	4	3	5	4	3	4	4	3	4	1	0	1	1	0	0	1	0	1	1	0	3	3.6667	2	3.6667	4
2419	1	28	4	3	3	2	3	5	3	4	3	2	3	3	4	4	3	3	3	3	6	1	8	8	4	3	4	4	3	5	3	3	5	1	1	1	1	1	1	1	1	1	1	1	3.4	3.6667	5	3.6667	4
1449	1	48	4	4	3	3	4	4	4	4	4	3	3	2	2	2	2	2	2	4	120	2	12	6	4	4	4	3	4	4	3	3	3	1	1	1	1	1	1	1	1	1	1	1	2	3	5	3	4
1366	2	41	3	3	3	3	3	3	3	3	3	3	3	3	3	3	3	3	3	3	186	2	11	8	4	4	4	3	4	4	2	2	2	1	1	1	1	1	1	1	1	1	1	1	3	2	5	2	4
212	1	43	5	3	2	1	2	4	4	4	4	4	4	2	1	1	1	1	1	4	112	5	13	2	4	4	4	4	4	4	3	3	3	1	1	1	1	1	1	1	1	1	1	1	1	3	5	3	4
230	1	56	4	3	3	3	3	4	4	3	3	3	4	3	1	1	1	1	1	3	60	4	1	1	4	4	4	4	4	4	2	2	2	0	0	1	1	0	1	1	1	1	0	1	1	2	3	2	3
2293	1	23	4	4	3	3	3	3	4	4	4	3	2	3	2	2	2	2	2	1	11	1	1	3	4	4	4	4	4	4	2	2	2	1	0	1	1	1	1	1	1	1	1	1	2	2	4	2	4
1645	2	36	2	4	3	2	2	3	4	4	3	3	4	3	2	2	2	2	2	3	84	1	5	7	4	4	4	4	4	4	3	2	3	1	1	1	1	1	0	1	1	1	1	1	2	2.6667	4	2.6667	4
125	1	46	3	4	3	2	3	3	3	3	3	3	3	3	2	2	2	2	2	4	168	1	12	2	4	4	4	4	4	4	3	3	3	1	1	1	1	1	1	1	1	1	1	1	2	3	5	3	4
1013	1	51	4	4	4	4	4	3	3	3	3	3	4	4	3	3	3	3	3	4	9	5	9	2	4	4	4	4	4	4	3	3	3	0	0	1	1	1	1	1	1	1	1	1	3	3	3	3	3
586	1	34	4	4	3	4	4	4	4	3	4	4	4	3	4	4	3	4	4	3	3	3	10	2	4	3	4	5	4	4	3	4	4	1	1	1	1	1	1	1	1	1	1	1	3.8	3.6667	5	3.6667	4
153	1	52	4	4	3	3	4	4	4	4	3	3	3	3	3	3	3	3	3	3	200	4	1	9	4	4	5	3	4	4	3	3	3	0	0	1	1	0	0	0	1	1	1	1	3	3	1	3	3
1569	1	42	4	4	3	5	3	4	4	3	5	4	4	2	4	3	5	4	4	3	34	3	1	4	4	5	4	4	3	4	3	3	2	1	1	1	1	1	1	1	1	1	1	1	4	2.6667	5	2.6667	4
1958	1	28	5	5	5	3	5	5	5	5	5	5	5	5	3	2	2	2	2	3	54	2	15	8	4	4	4	4	4	4	4	4	4	1	1	1	1	1	1	1	1	1	1	1	2.2	4	5	4	4
1008	1	39	4	4	4	3	4	4	4	4	4	4	4	4	2	2	2	2	2	4	110	3	12	5	4	4	4	4	4	4	2	2	2	0	0	1	1	0	1	1	1	1	1	1	2	2	3	2	3
310	1	53	5	5	4	3	5	5	5	5	5	5	5	5	3	3	3	1	1	4	43	5	1	6	4	5	4	3	5	3	3	3	3	1	0	1	1	1	1	1	1	1	1	1	2.2	3	4	3	4
311	2	27	5	1	1	1	2	2	2	2	2	2	3	3	1	1	2	2	3	3	12	1	10	2	5	2	5	4	4	5	4	4	4	1	1	1	1	1	1	1	1	1	1	1	1.8	4	5	4	4
1468	2	29	4	4	4	4	3	3	3	3	3	3	3	3	3	3	3	3	3	2	15	1	5	2	5	3	5	3	4	5	3	3	3	1	1	1	1	1	1	1	1	1	1	1	3	3	5	3	4
72	1	41	4	4	1	2	3	3	4	4	4	4	4	4	1	2	1	1	2	3	157	4	1	10	4	4	4	4	5	4	3	4	3	1	1	1	1	1	1	1	1	1	1	1	1.4	3.3333	5	3.3333	4
7	1	38	5	4	3	4	4	4	3	4	3	2	2	4	4	3	3	4	3	3	84	3	13	10	5	4	5	3	4	4	2	3	3	0	1	1	1	1	1	1	1	1	1	1	3.4	2.6667	4	2.6667	3
2001	2	59	4	1	1	1	1	1	5	5	1	1	1	1	5	5	1	1	1	1	116	1	5	10	4	5	4	4	4	4	1	2	2	1	0	1	1	1	1	1	1	1	1	0	2.6	1.6667	4	1.6667	4
10	2	33	1	3	1	5	2	2	4	4	1	3	4	1	2	2	3	3	3	3	34	1	3	8	4	4	4	5	4	4	2	2	2	1	1	1	0	1	1	1	1	1	1	1	2.6	2	5	2	4
1111	2	44	4	3	4	4	3	3	3	4	4	4	4	3	3	3	4	4	3	3	13	3	13	9	4	4	5	4	4	4	4	4	4	1	1	1	1	1	1	1	1	1	1	1	3.4	4	5	4	4
502	1	29	4	4	4	3	4	4	3	3	3	3	4	4	1	1	1	1	1	3	62	1	13	7	5	5	5	3	4	4	2	2	2	1	1	1	1	1	1	1	1	1	1	1	1	2	5	2	4
1631	2	40	4	4	4	2	2	3	3	3	3	2	2	2	2	2	2	2	2	3	72	3	13	5	5	4	4	4	4	5	2	2	2	1	1	1	1	1	1	1	1	1	0	1	2	2	5	2	4
107	1	52	4	4	3	3	4	4	3	3	4	4	4	4	4	4	3	3	4	3	126	5	2	9	4	5	4	4	5	4	3	4	3	1	0	0	1	1	1	1	0	1	1	1	3.6	3.3333	3	3.3333	4
2347	1	28	4	4	3	4	3	4	3	4	4	3	4	4	3	4	4	5	3	3	19	2	1	3	5	4	5	4	4	5	3	2	3	1	1	1	1	0	1	1	1	1	1	1	3.8	2.6667	5	2.6667	4
113	2	26	4	2	2	1	2	3	3	4	3	4	2	3	4	3	3	2	4	4	40	2	13	4	3	5	5	5	5	5	3	3	3	1	1	1	1	1	1	1	1	1	1	0	3.2	3	5	3	4
2173	1	25	4	1	1	1	1	1	1	1	1	1	1	2	2	2	4	3	3	3	3	1	13	9	5	5	5	4	5	5	3	2	3	1	1	1	1	1	1	1	1	1	1	1	2.8	2.6667	5	2.6667	4
1968	2	31	5	4	5	4	3	3	3	4	3	3	4	3	3	3	3	4	3	2	50	2	13	4	5	5	5	4	5	5	3	3	3	1	1	1	1	1	1	1	1	1	1	1	3.2	3	5	3	4
2430	1	28	4	2	2	1	3	4	3	3	2	3	3	3	2	3	4	2	2	3	57	1	5	6	5	5	4	5	5	5	3	4	3	1	1	1	1	1	1	1	1	1	1	1	2.6	3.3333	5	3.3333	4
120	2	33	1	1	1	1	1	1	1	1	1	1	1	1	4	3	3	3	4	3	30	1	15	8	5	5	5	5	5	5	1	1	1	1	1	1	1	1	1	1	1	1	1	1	3.4	1	5	1	4
204	2	48	5	5	4	1	5	5	5	5	5	2	3	1	1	1	2	1	1	3	162	5	4	1	5	5	5	5	5	5	4	3	3	1	1	1	1	1	1	1	0	1	1	1	1.2	3.3333	4	3.3333	4
1478	2	39	2	4	3	3	3	4	4	5	5	4	4	4	1	1	1	2	1	3	8	1	12	4	5	5	5	5	5	5	3	3	3	1	1	1	1	1	1	1	1	1	1	1	1.2	3	5	3	4
577	2	25	3	5	1	4	4	4	5	4	5	4	4	4	1	1	1	1	1	4	5	1	1	10	5	5	5	5	5	5	2	3	2	1	1	1	1	1	1	1	1	1	0	1	1	2.3333	5	2.3333	4
1144	1	42	4	3	4	4	3	4	4	5	4	4	4	4	4	4	5	4	4	3	118	4	1	9	5	5	5	5	5	5	1	2	1	0	1	1	1	1	1	1	1	1	1	1	4.2	1.3333	4	1.3333	3
[truncated: 17 more columns]
